# Supplementary material for: Identification of Functional Brassinosteroid Receptor Genes in Oaks and Functional Analysis of QmBRI1
Source: Int J Mol Sci. 2023 Nov 16;24(22):16405. doi: 10.3390/ijms242216405 (PMC10671120; doi:10.3390/ijms242216405)
Supplement: Supplementary file 1 [file ijms-24-16405-s001.zip › Supplementary Table.xlsx]

## Sheet: Table S1
Table S1. Basis information for 17 putative oak BR receptor genes.
Species	Gene name	Location ID	Chromosomal location	Number of amino acids	Protein sequence
Q. mongolica	QmBRI1	Qm025300	Chromosome 6	1189	MKTFSSFFLFLLSLTFLSLQASQGSTTSSSYKDTQQLLNFKASVSNPTLLSNWLPNQNTCNFTGITCKDSLVSSIDLSFTHLRTNFSLVSTFLLSLDHLETLVLKDINLTGTISFTKCNTFLTTLDLSQNSLSGSLSDISNLGSCSSLKSLNLSNNGLDSSFLKDSPRLNLEVLDLSNNKLSGPSVITWLFQSSCNGMQRLVLKGNKLTGEIGPTLATCETLIHLDLSSNNFSVVVPSFGDCLALEHLDISGNKFFGDISHSLSSCHKLSFLNISSNPFGGNIPVLPVQNLQFLYVADNELLGEIPLWLSTACSNLIELDLSTNNLSGTVPSGFGACSSLESLDISENKFSGELPIDIFTKMGALKKLFLSLNGFSGVLPDSLSQLVKLETLDLSANNF…
	QmBRL1	Qm013727	Chromosome 8	1221	MKREWNWRVSISSGQGIMGWLLLLVFHLVIMTSGSGARELAQKQQSNDVVGLLMAFKQSVDSDPKGFLADWHDDSSSPCSWKAISCSLDGQVVALNLSYAGLIGGLNLPFLTAVSTLQRLYLQGNSFSAANLTTSSCSSLQTLDLSSNNFSDPLPGPSFLLSCNHLSYLNLSRNSIPGGTLHVPSSLLHLDLSRNRISDSSLLSYSLSSCQNLVSLNFSDNKLTGSLSSTLKTCKNLSFIDLSNNLLSGSIPSSFLADSPASLYHVDLSYNNFSGNLSSLDFGMCPNLASLFLAHNILSGSDFPMSLGHCQLLETLDLSHNMLQSKIPGVLLASLKNLKLLALANNQFSGEIPSELGQLCGGIRELDLSVNKLSGGLPSTFAKCSSLSSLNLGNNQLSG…
	QmBRL2	Qm012212	Chromosome 3	1133	MEGNPVQLFYHLALPLLFMLFVLVPGTKQDGDSMIKTDVQALIMFKKMIQKDPNGALSDWQLDRNPCSWHGISCSLGRVTQLDLTGSYLVGTMFFDPLASLEMLSALKLSTNSFYINATTLLHLPPGLKQLDLSFNILVGSVPENLFLRCPDLEDVNLSFSNMTGSLPETLLLNSDKLQVLDLSYNNLTGSISELKIDNSCSSLLRLDLSGNRISGSLPNSFSNCTSLQTLNLAYNWLSGEIPRSFGQLNSLQRLDLSRNYLTGWIPPELGDACGSLSELVLSNNNLSGSIPASLSSCSWLQFLDLSNNNISGPLPDSFFKKLVALENLLLSNNIISGSFPASISSCKSLKIIDFSSNRISGIIPPDICPGAAMLEELKMPDNLITGGIPAELSQCSQL…
Q. lobata	QlBRI1	QL06p031490	Chromosome 6	1189	MKTFSSFFLFLLSLTFLSLQASQGSTTSSSYKDTQQLLNFKASVSNPTLLSNWLPNQNTCNFTGITCKDSLVSSIDLSFTQLGTNFSLVSTFLLSLDHLETLVLKDINLTGTISFTKCNTFLTTLDLSQNSLSGSLSDISNLGSCSSLKSLNLSNNGLDSSFLKDSPRLNLEVLDLSNNKLSGPSVITWLFQSSCNGMQRLVLKGNKLTGEIGPTLATCETLNHLDLSSNNFSVVVPSFGDCLALEHLDISGNKFFGDISHSLSSCHKLSFLNISSNPFGGNIPVLPVQNLQFLYVADNELLGEIPLWLSTACSNLIELDLSTNNLSGTVPSGFGACSSLESLDISENKFSGELPIDIFTKMGALKKLFLSLNGFSGVLPDSLSQLVKLETLDLSANNF…
	QlBRL1	QL08p000343	Chromosome 8	1221	MKREWNRRVSISSGQGIMGWLLLLLFHLVIMTSGSGARELAQKQQSNDVVGLLMAFKQSVDSDPKGFLADWHDDSSSPCSWKAISCSLDGQVVALNLSYAGLIGGLNLPFLTAVSTLQLLYLQGNSFSAANLTTSSCSSLQTLDLSSNNFSDPLPGPSFLLSCNHLSYLNLSRNSIPGGTLHVPSSLLHLDLSRNRISDSSLLSYSLSSCQNLVSLNFSDNKLTGSLSSTLKTCKNLTFIDLSNNLLSGSIPSSFLADSPASLYHVDLSYNNFSGNLSSLDFGMCPNLASLFLAHNILSGSDFPMSLGHCQLLETLDLSHNMLQSKIPGVLLASLKNLKLLALANNQFSGEIPSELGQLCGGIRELDLSVNKLSGGLPSTFAKCSSLSSLKLGNNQLSG…
	QlBRL2	QL03p039295	Chromosome 3	1133	MEGNPVQLFYHLALPLLFMLFVLVPGTKQDGDSMIKTDVQALIMFKKMIQKDPNGALSDWQLDRNPCSWHGISCSLGRVTQLDLTGSYLVGTMFFDPLASLEMLSALKLSTNSFYINATTLLHLPPGLKQLDLSFNILVGSVPENLFLRCPDLEDVNLSFSNMTGSLPETLLLNSDKLQVLDLSYNNLTGSISELKIDNSCSSLLRLDLSGNRISGSLPNSFSNCTSLQTLNLAYNWLSGEIPRSFGQLNSLQRLDLSRNYLTGWIPPELGDACGSLSELVLSNNNLSGSIPASLSSCSWLQFLDLSNNNISGPLPDSFFKKLVALENLLLSNNIISGSFPASISSCKSLKIIDFSSNRISGIIPPDICPGAAMLEELKMPDNLITGGIPAELSQCSQL…
Q. suber	QsBRI1	XP_023879012.1	No data	1189	MKTFSSFSLFLLSLTFLSLQASQGSTTSSSYKDTQQLLNFKASVSNPTFLSNWLPNQNTCNFTGITCKDSLVSSIDLSSTHLGTNFSLVSTFLLSLDHLETLVLKDINLTGTISFTKCNTFLTTLDLSLNSLSGSLSDISNLGSCSSLNSLNLSNNGLDSSFLKDSPRLNLEVLDLSNNKLSGPSVITWLFQSSCNGMQQLALKGNKLTGEIGPTLATCETLTHLDLSSNNFSVGVPSFGDCLALEYLDISANKFFGDISHPLSSCHKLSFLNISSNPFGGNIPVLPVQNLRFLYVADNELHGEIPSWLSTACSNLIELDLSTNNLSGTVPSGFGACSSLESLDISENKFSGELPIDIFTKMGALKKLFLSLNGFSGVLPDSLSQLVKLETLDLSANNF…
	QsBRL1	XP_023887804.1	No data	1221	MKREWNWRVSISSGQGIMGWLLLLLFHLVIMTSGSGARELAQKQQSNDVVGLLMAFKQSVDSDPKGFLADWLDDSSSPCSWKAISCSLDGQVVALNLSYAGLIGGLNLQFLTAVSTLQRLYLQGNSFSAANLTTSSCSSLQTLDLSSNNFSDPLPGPSFLLSCNHLSYLNLSRNSIPGGTLRVPSSLLHLDLSRNRISDSSLLSYSLSSCQNLVSLNFSDNKLTGSLSSTLKTCKNLSSIDLSHNLLSGSIPSSFLADSPASLYHVDLSYNNFSGNLSSLDFGMCPNLASLFLAYNILSGSDFPMSLGHCQLLETLDLSHNMLQSKIPGVLLGSLKNLKLLALANNQFSGEIPSELGQLCGGIQELDLSVNKLSGGLPSTFAKCSSLSFLNLGNNQLSG…
	QsBRL2	XP_023912129.1	No data	1133	MEGNPVQLFYHLALPLLFMLFVLVPGTKQDGDSMIKTDVQALIMFKKMIQKDPNGALSDWQLDKNPCSWHGISCSLGRVTQLDLTGSYLVGTMFFDPLASLEMLSALKLSTNSFYINATTLLHLPPGLKQLDLSFNILVGSVPENLFLRCPDLEDVNLSFSNMTGSLPETLLSNSDKLQVLDLSYNNLTGSISELKIGNSCSSLLQLDLSGNRISGPLPNSFSNCTSLQTLNLAYNWFSGEIPRSFGQLNSLQRLDLSRNYLTGWIPPELGNACGSLSELVLSNNNLSGSIPASLSSCSLLQLLDLSNNNISGPLPDSFFKNLVTLENLLLSNNIISGSFPASISSCKSLKIIDFSSNRISGIIPPDICPGAAMLEELKMPDNLITGGIPPELSQCSQL…
Q. robur	QrBRL1	Qrob_P0233240.2	Chromosome 8	1221	MKREWNWRVSISSGQGIMGWLLLLVFHLVIMTSGSGARELAQKQQSNDVVGLLMAFKQSVDSDPKGFLADWHDDSSSPCSWKAISCSLDGQVVALNLSYAGLIGGLNLPFLTAVSTLQRLYLQGNSFSAANLTTSSCSSLQTLDLSSNNFSDPLPGPSFLLSCNHLSYLNLSRNSIPGGTLHVPSSLLHLDLSRNRISDSSLLSYSLSSCQNLVSLNFSDNKLTGSLSSTLKTCKNLSFIDLSNNLLSGSIPSSFLADSPASLYHVDLSYNNFSGNLSSLDFGMCPNLASLFLAHNILSGSDFPMSLGHCQLLETLDLSHNMLQSKIPGVLLASLKNLKLLALANNQFSGEIPSELGQLCGGIRELDLSVNKLSGGLPSTFAKCSSLSSLNLGNNQLSG…
	QrBRL2	Qrob_P0517080.2	Chromosome 3	1133	MEGNPVQLFYHLALPLLFMLFVLVPGTKQDGDSMIKTDVQALIMFKKMIQKDPNGALSDWQLDRNPCSWHGISCSLGRVTQLDLTGSYLVGTMFFDPLSSLEMLSALKLSTNSFYINATTLLHLPPGLKQLDLSFNILVGSVPENLFLRCPDLEDVNLSFSNMTGSLPETLLLNSDKLQVLDLSYNNLTGSISELKIDNSCSSLLRLDLSGNRISGSLPNSFSNCTSLQTLNLAYNWLSGEIPRSFGQLNSLQRLDLSRNYLTGWIPPELGDACGSLSELVLSNNNLSGSIPASLSSCSWLQFLDLSNNNISGPLPDSFFKKLVALENLLLSNNIISGSFPASISSCKSLKIIDFSSNRISGIIPPDICPGAAMLEELKMPDNLITGGIPAELSQCSQL…
Q. gilva	QgBRI1	maker-chr_8-exonerate_protein2genome-gene-227.43-mRNA-1	Chromosome 8	858	MKTFSSFSLFLLSLTFLSLQASQASTTSSSYKDTQQLLNFKASVSNPTLLSNWLPNQNTCNFTGITCKDSLVSSIDLSFTHLGTNFSLVSTFLLSLDHLETLVLKDINLTGTISFTKCNTFLTTLDLSLNSLSGSLSDISNLGSCSSLKSLNLSNNGLDSSFLKDSPRLNLGVLDLSNNKLSGPSVITWLFQSSETLEYLDLSSNNFSVGVPSFGDCLALEHLDISANKFFGDISLSLSACHKLSFLNISSNPFGGNIPVLPVQNLQFLYVADNELLGEIPSWLSTSCSNLIELDLSTNNLSGRVPSGFGACSSLESLDISENKFSGELPIDIFIKMGALKKLLLSFNGFSGVLPDSLSQLVKLETLDLSANNFSGSIPSALCQGTETNLKELFLQNNL…
	QgBRL1	genemark-chr_5-processed-gene-3.36-mRNA-1	Chromosome 5	982	MKREWNWRVSISSGQGIMGWLLLLLFHLVIMTSGSGARELAQKQQSNDVVGLLMAFKQSVDSDPKGFLADWLDDSSSPCSWKAISCSLDGQVVALNLSYAGLIGGLNLPFLTAVSTLQRLYLQGNSFSAANLTTSSCSSLQTLDLSSNNFSDPLPGPSFLLSCNHLSYLNLSRNSIPGGTLHVPSSLLHLDLSRNRISDSSLLSYSLSSCQNLVSLNFSDNKLTGSLSSTLKTCKNLSFIDLSHNLLSGSIPSSFLADSPASLYHVDLSYNNYSGNLSSLDFGMCPNLASLFLAHNILSGSDFPMSLGHCQLLETLDLSHNMLQSKIPGVLLGGLKNLKLLALANNQFSGEIPSELGQLCGGIRELDLSANKLSGGLPSTFAQCSSLSSLNLGNNQLSG…
	QgBRL2	maker-chr_12-exonerate_protein2genome-gene-402.10-mRNA-1	Chromosome 12	1023	MLSALKLSTNSFYINATTLLHLPPGLKQLDLSFNILVGSVPENLFLRCPDLEDVNLSFSNMTGSLPETLLLNSDKLQALDLSYNNLTGSISELKIDNSCSSLLQLDLSGNRISGSLPNSFSNCTSLQTLNLANNWLSGEIPRSFGQLNSLQRLDLSRNYLTGWIPPELGNACGSLSELVLSNNNLSGSIPASLSSCSWLQLLDLSNNNISGPLPDSFFKNLVTLENLLLSNNIISGSFPASISSCKSLKIIDFSSNRISGIIPPDICPGAAMLEELKMPDNLITGGIPAELSQCSQLKKIDFSLNYLNGSIPAELGKLENLEQLIAWFNGLEGRIPPELGKCKNLKNLILNNNHLKGEIPVELFNCRNLEWISLTSNGLTGEIPKEFGLLTRLAVLQLG…
Q. acutissima	QaBRI1	GWHPBGBO025066	Chromosome 8	1189	MKTFSSFSLFLLSLTFLSLQASQGSTTSSSYKDTQQLLNFKASVSNPAFLSNWLPNQNTCNFTGITCKDSLVSSIDLSSTHLGTNFSLVSTFLLSLDHLETLVLKDINLTGTISFTKCNTFLTTLDLSLNSLSGSLSDISNLGSCSSLNSLNLSNNGLDSSFLKDSPRLNLEVLDLSNNKLSGPSVIPWLFQSSCNGMHQLALKGNKLTGEIGPTLATCETLTHLDLSSNNFSVGVPSFGDCLALEYLDISANKFFGDISHPLSSCHKLSFLNISSNPFGGNIPALPVQNLRFLYVADNELHGEIPSWLSTACSNLIELDLSTNNLSGTVPSGFGACSSLESLDISENKFSGELPIDIFTKMGALKKLFLSLNGFSGVLPDSLSQLVKLETLDLSANNF…
	QaBRL1	GWHPBGBO023911	Chromosome 7	1221	MKREWNWRVSISSGQGIMGWLLLILFHLVIMTSGSGARELAQKQQSNDVVGLLMAFKQSVDSDPKGFLADWLDDSSSPCSWKAISCSLDGQVVALNLSYAGLIGGLNLQFLTAVSTLQRLYLQGNSFSAANLTTSSCSSLQTLDLSSNNFSDPLPGPSFLLSCNHLSYLNLSRNSIPGGTLRVPSSLLHLDLSRNRISDSSLLSYSLSSCQNLVSLNFSDNKLTGSLSSTLKTCKNLSSIDLSHNLLSGSIPSSFLADSPASLYHVDLSYNNFSGNLSSLDFGMCPNLASLFLAYNILSGSDFPMSLGHCQLLETLDLSHNMLQSKIPGVLLGSLKNLKLLALANNQFSGEIPSELGQLCGGIQELDLSVNKLSGGLPSTFAKCSSLSFLNLGNNQLSG…
	QaBRL2	GWHPBGBO017510	Chromosome 5	862	MHVAHFQNLCFLIITFQAQFLPPYPLVLGCSFLTCLITIYRVPYPDSFFKNLVTLENLLLSNNIISGSFPASISSCKSLKIIDFSSNRISGIIPPDICPGAAMLEELKMPDNLITGGIPPELSQCSQLKKIDFSLNYLNGSIPAELGKLENLEQLIAWFNGLEGRIPPELGKCKNLKNLILNNNHLKGEIPVELFNCRNLEWISLTSNGLTGEIPKEFGLLTRLAVLQLGNNSFSGQIPRELAKCSSLVWLDLNSNKLNGEIPPQLGRQLGAKAFSGYLSDNTLVFVRNVGNSCKGVGGLLEFSGIRPERLQQIPTLKTCDFTRFYSGPVLSRFTKYQTLEYLDLSYNELRGKIPDELGNMVALQVLVLAHNQLSGEIPSSLGQLKDLGVFDASHNRLQ…

## Sheet: Table S2
Table S2. Statistics of primer names and sequences for gene cloning and qRT-PCR.
Gene Name	Gene ID	Primer Name	Sequence (5' to 3')
QmBRI1	Qm025300	QmBRI1-F	ATGAAAACTTTCAGCTCCTTCTTTC
		QmBRI1-R	CTACTGCTTGCTGCTTAGTTCAGAG
		QmBRI1-QF	AGTGTATCAAACCCAACCCTCC
		QmBRI1-QR	GGTGAAAGAAATGGTGCCTGT
QmBRL1	Qm013727	QmBRL1-QF	CCAGCGTCCAGATATGAGAACA
		QmBRL1-QR	TCCCAGCTTCCATTGACTGC
QmUBQ10	Qm014280	QmUBQ10-QF	TGCGATTGCGTGGAGGAA
		QmUBQ10-QR	AGGCGAAGCACCAGATGAAG
AtBRI1	AT4G39400	AtBRI1-F	ATGAAGACTTTTTCAAGCTTCTTTC
		AtBRI1-R	TCATAATTTTCCTTCAGGAACTTCT
AtACT2	AT3G18780	AtACT2-QF	GAAATCACAGCACTTGCACC
		AtACT2-QR	AAGCCTTTGATCTTGAGAGC
